# Supplementary material for: Competence-Associated Peptide BriC Alters Fatty Acid Biosynthesis in Streptococcus pneumoniae
Source: mSphere. 2021 May 26;6(3):e00145-21. doi: 10.1128/mSphere.00145-21 (PMC8265628; doi:10.1128/mSphere.00145-21)
Supplement: TABLE S1 [file msphere.00145-21-st001.xlsx]

## Sheet: Table S1 Strains
Strain ID	Strain Name	Description	Source
LH339	R6D (WT)	Penicillin-resistant R6-derivative, Hun663.tr4	Severin et al. 1996
LH65	R6D ΔbriC	briC (spr_0388) replaced with ermB in R6D; EryR	Aggarwal et al. 2018
LH825	term+	ermB ligated with terminator inserted downstream of accA in R6D	This study
LH366	ΔcomE//briC-OE	comE (spr_2041) replaced with aad9 in R6D PbriClong-briC; SpecR, KanR	Aggarwal et al. 2018
LH845	term+ (ΔcomE//briC-OE)	ermB ligated with terminator inserted downstream of accA in ΔcomE::PbriClong-briC; SpecR, KanR, EryR	This study
LH921	E. coli TOP10 (PfabT-lacZ)	E. coli strain transformed with modified pPP2 containing R6D fabT promoter fused with lacZ; KanR, AmpR	This Study
LH925	R6D (PfabT-lacZ)	R6D fabT promoter fused with lacZ in R6D; KanR	This Study
LH931	ΔbriC (PfabT-lacZ)	R6D fabT promoter fused with lacZ in R6D ΔbriC; EryR, KanR	This Study
LH360	R6D PbriClong-briC (briC-OE)	briC, along with PN4595-T23 briC promoter inserted downstream of bga in R6D; KanR	Aggarwal et al. 2018
