# Supplementary material for: Competence-Associated Peptide BriC Alters Fatty Acid Biosynthesis in Streptococcus pneumoniae
Source: mSphere. 2021 May 26;6(3):e00145-21. doi: 10.1128/mSphere.00145-21 (PMC8265628; doi:10.1128/mSphere.00145-21)
Supplement: TABLE S2 [file msphere.00145-21-st002.xlsx]

## Sheet: Table S2 Primers
Primer No.	Primer	Sequence	Strain Constructed	Restriction Site (if present)
SDA210	term+ Flank 1 F	ATGGCTCTATTTAGTAAAAAAGATAAGTATATTCGAATC	term+ & term+ (ΔcomE//briC-OE)
SDA224	term+ Flank 1 R	AGGAATTAATCTAACTTAGTATTTTCTAAATCGTTGATAGCGTTCTTC	term+ & term+ (ΔcomE//briC-OE)
SDA225	term+ ermB F	TTTAGAAAATACTAAGTTAGATTAATTCCTACCAGTGACTAATCTTATG	term+ & term+ (ΔcomE//briC-OE)
SDA226	term+ ermB R	GCGGGGTTTTTTCGCTACCCCTTATCGATACAAATTCCC	term+ & term+ (ΔcomE//briC-OE)
SDA227	term+ Flank 2 F	TATCGATAAGGGGTAGCGAAAAAACCCCGCCGAAG	term+ & term+ (ΔcomE//briC-OE)
SDA228	term+ Flank 2 R	ATGCGCTTTTCAAGCTCTCATG	term+ & term+ (ΔcomE//briC-OE)
SDA247	PfabT F	ATATATGGTACCAAAATCCTTGCATCATTCTTTG	E. coli TOP10 (PfabT-lacZ)	KpnI
SDA248	PfabT R	ATATATTCTAGATTTTCATATCCCTCCTTCTTCA	E. coli TOP10 (PfabT-lacZ)	XbaI
SDA47	fabZ-briC F	AGATTGAAGGAGTGCAGACCAATG	N/A (Transcript Check)
SDA51	accD-briC F	AATCCCAATCGTTCGGTTAGG	N/A (Transcript Check)
SDA178	accA-briC F	ATGAATATTGCAAAAATAGTCAGAGAAG	NA (Transcript Check)
SDA195	briC F	AAGAAGGTACTTGCAATGACAGGTACAAATACATTTACAGTTCTTTC	NA (Transcript Check)
SDA111	briC R	TGTTCGGAAGCCGTACTT	NA (Transcript Check)
